# Supplementary material for: ﻿A survey of keys for the identification of newly described insect genera: recommendations for authors, reviewers, editors, and publishers
Source: Zookeys. 2024 Oct 11;1215:65–90. doi: 10.3897/zookeys.1215.130416 (PMC11489712; doi:10.3897/zookeys.1215.130416)
Supplement: Supplementary material 2 — Data extracted from assessed identification keys [file zookeys-1215-065_article-130416__-s002.xlsx]

## Sheet: Sheet1
binary assessment criteria number ->									17	1	2	3	n.a.	4	7	n.a.	5	6	8	n.a.	9	10	n.a.	11	12	13	14	15	16
variable ->	Journal* (acronym explained in footnote)	Order	taxonomic level keyed	geographic level	# new genera	# genera in key	# couplets (footnote explains why # is not = n-1 where n is # genera in key)	2 keys (reason given in footnote)	emend-ation	available	search-able	explana-tion	# features	sex or caste* specific relevant to new genus	non-dichotom-ous	atypical style	format errors	leapfrog couplets	retracing	mean # steps	perfectly fan-shaped	monoth-etic	proportion monothetic	not contrasted	indecisive	all leads imaged	images conven-iently located	all taxa diagnosed	habitus image	total assessed	total subopt-imal	% subopt-imal	# genera in key	% subopt-imal
reference
Allsopp (2022)	ZT	Coleoptera	tribe	continental	1	17	16		0	1	0	0	5	0	0		0	0	1	6.7	1	1	0.19	1	0	1	1	1	0	17	8	47.1	17	47.1
Amina et al. (2022)	ZS	Dictyoptera	genus group	continental	1	14	13		0	0	0	1	n.a.	0	0		0	0	1	5.5	1	1	0.31	0	1	1	1	1	0	17	8	47.1	14	47.1
Anderson & Bermudez Higinio (2022)	ZT	Coleoptera	subfamily	national	1	1	1e		1	1	0	1	n.a.	0	0		0	n.a.	n.a.	n.a.	n.a.	0	0	0	0	1	1	n.a.	0	13	5	38.5	1	38.5
Ardila-Camacho et al. (2021)	EJT	Megaloptera	family	global	1	10	9		0	0	1	0	4	0	0		0	0	1	3.9	1	1	0.22	0	0	1	1	1	0	17	7	41.2	10	41.2
Balkenohl (2022a)	RSZ	Coleoptera	genus group	global	2	3	2		0	0	0	0	13	0	0		0	n.a.	n.a.	1.67	n.a.	0	0	0	0	1	1	0	0	14	2	14.3	3	14.3
Balkenohl (2022b)	ZT	Coleoptera	subtribe	global	1	4	3		0	0	0	0	18	0	0		0	0	1	2.25	1	0	0	1	0	1	n.a.	1	0	16	5	31.3	4	31.3
Ballantyne et al. (2022)	EJT	Coleoptera	genus group	global	1	3	2		0	0	0	1	n.a.	0	0		0	0	n.a.	1.67	n.a.	0	0	0	0	0	1	1	0	15	3	20	3	20
Barr & Shepard (2021)	ZK	Coleoptera	subfamily	continental	1	5	5d		0	0	0	1	n.a.	0	0		0	1	1	2.67	n.a.	1	0.2	0	0	1	1	0	0	16	6	37.5	5	37.5
Bartlett & Lambkin (2022)	ZT	Coleoptera	subtribe	continental	6	7	6		0	0	0	0	6	0	0		0	0	0	2.86	0	1	0.5	0	0	0	1	0	0	17	2	11.8	7	11.8
Basilio et al. (2022)	AABC	Coleoptera	subfamily	continental	1	8	7		0	0	1	0	4	0	0		0	0	1	4.4	1	1	0.86	0	1	0	1	1	0	17	7	41.2	8	41.2
Belokobylskij & Zaldicar-Riverón (2021)	EJT	Hymenoptera	tribe	global	1	15	14		0	0	1	0	5	0	0		0	0	1	5.6	1	1	0.43	0	0	0	1	0	0	17	5	29.4	15	29.4
Benda et al. (2022) female	ZK	Strepsiptera	family	global	3	13	15d	#	0	0	0	n.a.	n.a.	n.a.	0		0	0	1	5.88	1	1	0.36	0	1	0	1	0	0	15	5	33.3	13	33.3
Benda et al. (2022) male	ZK	Strepsiptera	family	global	3*	11*	11d	#	0	0	0	n.a.	n.a.	n.a.	0		0	0	1	5	1	1	0.5	1	0	1	1	n.a.	0	14	6	42.9	11	42.9
Bezark & Santos-Silva (2022)	PPE	Coleoptera	tribe	continental	1	2	2e		1	0	1	1	n.a.	1	0		0	n.a.	n.a.	n.a.	n.a.	1	1	0	1	1	n.a.	n.a.	0	12	7	58.3	2	58.3
Bilton & Shepard (2022)	ZT	Coleoptera	family	national	1	6	5		0	1	0	n.a.	n.a.	0	0		0	0	1	3	1	1	0.6	0	0	1	n.a.	1	0	15	6	37.5	6	37.5
Bocakova et a. (2022)	ZJLS	Coleoptera	subfamily	global	2	9	8		0	0	1	0	25	0	0		0	0	1	3.2	0	1	0.13	0	0	1	n.a.	0	0	16	4	25	9	25
Boudinot et al. (2022)	SE	Hymenoptera	tribe	global	1	5	4		0	0	1	0	24	0	0		0	0	1	2.8	1	0	0	0	0	0	1	1	0	17	5	29.4	5	29.4
Brunke (2021)	ZK	Coleoptera	tribe	global	1	3	2	§	0	0	0	0	5	0	0		0	0	n.a.	1.67	n.a.	0	0	0	0	1	1	1	0	15	3	20	3	20
Brunke (2021)	ZK	Coleoptera	tribe	global	1	9	8	§	0	0	0	0	3	0	0		0	0	1	3.89	1	1	0.25	0	0	1	1	1	0	17	6	35.3	9	35.3
Camacho et al. (2022)	ISD	Hymenoptera	subfamily	global	1	12	11		0	0	1	1	n.a.	1*	0		0	0	0	4.5	1	1	0.4	0	0	1	0	0	0	17	6	35.3	12	35.3
Camargo et al. (2022)	AE	Diptera	genus group	global	1	9	8		0	0	0	0	12	0	0		0	0	0	3.8	1	0	0	0	0	1	0	1	0	17	3	17.6	9	17.6
Castro-Huertas et al. (2021)	SE	Hemiptera	tribe	global	2	51	51d		0	0	1	0	3	0	0		1	0	1	10.24	1	1	0.33	1	0	1	1	0	0	17	8	47.1	51	47.1
Chamorro & Presnall (2022)	ZT	Coleoptera	subfamily	continental	1	2	3e		1	0	0	1	n.a.	0	0		0	n.a.	0	n.a.	n.a.	1	0.33	0	0	1	n.a.	n.a.	0	13	4	30.8	2	30.8
Chen et al. (2021)	ZT	Hemiptera	ecological	national	1	4	3		0	0	0	0	n.a.	0	0		0	0	1	2.25	1	1	0.33	0	1	1	n.a.	1	0	16	6	37.5	4	37.5
Chen et al. (2021)	ZS	Diptera	tribe	global	1	23	22		0	0	0	1	n.a.	0	0		0	0	1	5.44	1	1	0.23	0	0	1	n.a.	1	1	16	7	43.8	23	43.8
Colombo et al. (2022)	SE	Hymenoptera	subfamily	global	3	19	18		0	0	0	1	n.a.	0	0		0	0	1	5.74	1	1	0.5	0	1	0	0	0	0	17	5	29.4	19	29.4
Costa et al. (2022)	JNH	Coleoptera	tribe	continental	1	10	9		0	0	0	1	n.a.	0	0		0	0	1	4.3	1	1	0.44	0	0	1	n.a.	1	0	16	6	37.5	10	37.5
Cumming & Le Tirant (2022) female	ZK	Phasmida	family	global	3	13	12	#	0	0	0	n.a.	n.a.	n.a.	0		0	0	1	5.31	1	1	0.67	0	0	1	n.a.	1	0	14	5	35.7	13	35.7
Cumming & Le Tirant (2022) male	ZK	Phasmida	family	global	3*	13*	12	#	0	0	0	n.a.	n.a.	n.a.	0		0	0	1	5.23	1	1	0.5	0	0	1	n.a.	n.a.	0	13	4	30.8	13	30.8
Cumming et al. (2021) male	ZK	Phasmida	tribe	global	1	7	6	#	0	0	0	0	1	n.a.	0		0	0	1	3	1	1	0.67	0	0	1	n.a.	1	0	14	4	28.6	7	28.6
Cumming et al. (2021) female	ZK	Phasmida	tribe	global	1*	5*	6d	#	0	0	0	0	1	n.a.	0		0	0	1	2.4	1	1	0.83	0	0	1	n.a.	n.a.	0	15	5	33.3	5	33.3
Ćurčić et al. (2021)	EJT	Coleoptera	<tribe	global	1	14	13		0	0	0	1	n.a.	0	0		0	0	1	4.14	1	1	0.15	0	0	1	0	1	0	17	6	35.3	14	35.3
David et al. (2022)	ZT	Diptera	subfamily	national	1	21	20		0	1	1	1	n.a.	0	0		0	0	1	6.48	1	1	0.3	0	0	1	n.a.	1	0	16	8	50	21	50
David et al. (2021)	JAPE	Diptera	tribe	global	1	4	3		0	0	0	0	3	0	0		0	0	1	2	0	1	0.67	0	0	1	1	1	0	17	5	29.4	4	29.4
Davidian (2021)	ER	Coleoptera	2 genera	global	1	2	1		0	0	0	1	7	0	1		0	n.a.	n.a.	1	n.a.	0	0	0	0	1	n.a.	1	0	13	4	30.8	2	30.8
Davidian (2022)	ER	Coleoptera	tribe	continental	1	10	9		0	0	0	0	5	0	0	Y	0	n.a.	n.a.	n.a.	n.a.	0	0	0	0	1	n.a.	1	0	13	3	23.1	10	23.1
Dellape & Fuentes (2021)	ZT	Hemiptera	<tribe	global	1	5	4		0	0	0	0	2	0	0		0	0	1	2.4	0	0	0	0	0	1	n.a.	1	0	16	3	18.8	5	18.8
Dietrich (2021)	ZT	Hemiptera	tribe	continental	1	5	4		0	1	0	1	n.a.	1	0		0	0	1	2.4	0	1	0.5	0	0	1	1	1	0	17	8	47.1	5	47.1
Engel et al. (2022)	ZK	Hymenoptera	tribe	continental	1	3	3e		n.a.	0	1	1	n.a.	1*	0		0	0	1	n.a.	n.a.	0	0	0	0	1	n.a.	1	0	14	6	42.9	3	42.9
Esteves & Fisher (2021)	ZK	Hymenoptera	subfamily	continental	1	19	18d		0	0	0	1	n.a.	0	0		0	0	1	6.68	1	1	0.28	0	0	0	0	1	0	17	5	29.4	18	29.4
Florez-V (2022)	ZT	Hemiptera	family	global	1	6	6l		0	1	0	n.a.	n.a.	0	0		0	0	0	2.83	1	1	0.4	0	0	0	0	1	0	16	4	25	6	25
Gaimari & Havill (2021)	ZT	Diptera	ecological	global	1	17	16		0	0	0	1	n.a.	0	0		0	1	0	6.88	1	1	0.5	0	0	1	n.a.	1	0	16	6	37.5	17	37.5
Garcia et al. (2021)	EJT	Coleoptera	tribe	continental	1	10	9		0	0	0	1	n.a.	0	0		0	0	1	5.1	1	1	0.44	0	1	1	n.a.	1	0	16	7	43.8	10	43.8
Giachino et al. (2021)	ZK	Coleoptera	tribe	continental	8	19	18		0	0	1	1	n.a.	0	0		0	0	1	6.84	1	1	0.69	0	1	1	n.a.	1	0	16	8	50	19	50
Gilasian et al. (2021)	EJT	Diptera	family	national	1	9	9e		1	0	0	n.a.	n.a.	0	0		0	n.a.	1	n.a.	1	1	0.22	1	0	1	1	n.a.	0	14	7	50	9	50
Gimmel & Leschen (2022)	AcE	Coleoptera	tribe	global	13	22	21		0	0	0	0	29	0	0		0	0	0	8.59	1	1	0.62	0	0	1	1	0	0	17	4	23.5	22	23.5
Giron & Short (2021)	ZK	Coleoptera	subfamily	global	2	24	23		0	0	0	1	n.a.	0	0		0	0	1	7.17	1	1	0.32	0	0	1	1	0	0	17	6	35.3	24	35.3
Gonçalves (2021)	RBE	Hymenoptera	tribe	continental	1	6	5		0	0	0	1	n.a.	0	0		0	0	1	3.33	1	0	0	0	0	1	0	1	1	17	6	35.3	6	35.3
Haran et al. (2022)	EJT	Coleoptera	subtribe	continental	1	5	4		0	0	0	0	37	0	0		0	0	1	2.4	0	1	0.5	0	0	1	1	1	0	17	5	29.4	5	29.4
He et al. (2021)	ZT	Orthoptera	most genera	national	4	14	12p		0	1	0	0	1	1	0		0	0	1	n.a.	1	1	0.83	1	0	1	1	n.a.	1	16	9	56.3	14	56.3
Herrera-Florez (2021)	ZT	Hymenoptera	subtribe	global	1	19	19i		0	1	0	0	12	0	0		0	0	1	6.26	1	1	0.37	0	1	1	1	1	0	17	8	47.1	19	47.1
Hlaváč (2021)	NZE	Coleoptera	tribe	national	2	9	8		0	0	0	0	6	0	0		0	0	1	3.78	1	1	0.5	1	0	1	1	0	0	17	6	35.3	9	35.3
Hossain et al. (2021)	ZT	Hemiptera	tribe	national	1	8	6p		0	0	0	0	2	1	1		0	0	1	n.a.	1	1	1	0	1	1	n.a.	1	0	16	8	50	8	50
Hsiao & Pollock (2022)	ZJLS	Coleoptera	family	continental	2	5	4		0	0	1	n.a.	n.a.	0	0		0	0	1	2.8	1	1	0.38	0	0	1	n.a.	1	0	15	6	37.5	5	37.5
Huang et al. (2022)	EJT	Hemiptera	subtribe	global	1	4	3		0	0	1	1	n.a.	0	0		0	0	1	2.25	1	0	0	0	0	1	n.a.	1	0	16	6	37.5	4	37.5
Hugel et al. (2021)	ZT	Orthoptera	tribe	national	1	4	3		0	0	0	0	22	0	0		0	0	0	2.25	1	0	0	0	0	1	n.a.	0	0	16	2	12.5	4	12.5
Huo & Du (2021)	ZT	Plecoptera	subfamily	global	1	9	7m		0	0	1	1	n.a.	1	0		0	0	1	3.13	1	1	1	1	0	1	n.a.	1	0	16	9	56.3	9	56.3
Huo et al. (2021)	EJT	Diptera	2 tribes	national	1	8	7		0	0	0	0	1	0	0		0	0	1	3.75	1	1	0.29	1	1	1	n.a.	1	0	16	7	43.8	8	43.8
Jałoszyński & Ślipiński (2022)	ZT	Coleoptera	subfamily	global	1	4	3		0	0	0	1	n.a.	0	0		0	0	1	2	0	0	0	0	0	0	1	1	0	17	4	23.5	4	23.5
Jaloszynski (2021)	ZT	Coleoptera	<tribe	continental	1	9	8		0	1	0	1	n.a.	0	0		1	0	1	4.67	1	1	0.25	0	0	1	n.a.	1	0	16	8	50	9	50
Jennings et al. (2021)	AE	Hymenoptera	family	continental	1	3	2		0	0	0	n.a.	n.a.	0	0		0	n.a.	n.a.	1.67	n.a.	0	0	0	0	0	1	0	0	13	1	7.7	3	7.7
Jordal (2021a)	EJE	Coleoptera	tribe	continental	3	9	8		0	0	0	0	23	0	0		0	0	1	3.33	1	1	0.13	0	0	1	1	0	0	17	5	29.4	9	29.4
Jordal (2021b)	ODE	Coleoptera	tribe?	continental	6	11	10		0	0	0	1	n.a.	0	0		0	0	1	4.64	1	1	0.3	0	0	1	n.a.	0	0	16	5	31.3	11	31.3
Kakizoe et al. (2021)	ZT	Coleoptera	subfamily	global	1	1	1e		1	0	1	0	5	0	0		0	n.a.	n.a.	n.a.	n.a.	0	0	0	0	1	n.a.	n.a.	0	12	3	25	1	25
Kiretjhuk & Kovalev (2022)	Zt	Coleoptera	subfamily	continental	3	11	10		0	1	0	1	n.a.	0	0		0	0	0	5.46	1	1	0.1	0	1	1	n.a.	1	0	16	7	43.8	11	43.8
Kluge et al. (2022)	ZT	Ephemeroptera	genus group	continental	3	6	5		0	1	1	0	2	0	1	Y	0	n.a.	n.a.	n.a.	1	1	0.4	0	0	1	1	1	0	15	8	53.3	6	53.3
Kolencik et al. (2022)	EJT	Phthiraptera	family	global	1	3	3e		1	0	1	n.a.	n.a.	0	0		0	n.a.	n.a.	n.a.	n.a.	1	0.33	0	0	1	n.a.	n.a.	0	11	4	36.4	3	36.4
Krivokhatsky et al. (2022)	ZT	Neuroptera	<genus group	continental	1	2	1		0	0	0	1	n.a.	0	0		0	n.a.	n.a.	1	n.a.	0	0	0	0	0	1	0	0	14	2	14.3	2	14.3
Lee (2022)	JAPE	Hemiptera	subtribe	global	1	11	10		0	0	0	0	6	0	0		0	0	1	4.6	1	1	0.4	0	0	1	n.a.	1	0	16	5	31.3	11	31.3
Lee et al. (2021)	SE	Lepidoptera	subfamily	global	2	7	6		0	0	1	0	9	0	0		0	0	1	3.43	1	1	0.17	0	0	1	1	0	0	17	6	35.3	7	35.3
Legalov (2021)	FEE	Coleoptera	subtribe	national	1	3	2		0	1	0	1	n.a.	0	0		0	n.a.	n.a.	1.67	n.a.	0	0	0	0	1	n.a.	1	0	13	4	30.8	3	30.8
Li et al. (2022)	JHR	Hymenoptera	tribe	national	1	1	2e		1	0	1	1	n.a.	0	0		0	n.a.	n.a.	n.a.	n.a.	1	0.5	0	0	1	1	n.a.	0	13	6	46.2	1	46.2
Liu & Sittichaya (2022)	EJT	Coleoptera	tribe	continental	1	12	12d		0	0	0	0	3	0	0		0	1	1	3.92	1	1	0.17	0	0	1	n.a.	1	0	16	6	37.5	12	37.5
Liu et al. (2021)	ZT	Orthoptera	subfamily	national	1	16	15		0	0	1	0	3	0	0		0	0	1	6.25	1	1	0.67	0	1	1	n.a.	1	0	16	7	43.8	16	43.8
Lopez-Perez & Zaragoza-Caballero (2021)	RMB	Coleoptera	family	global	2	5	4		0	0	0	0	13	0	0		0	0	1	2.8	1	0	0	0	0	1	n.a.	1	0	16	4	25	5	25
Lucañas (2021)	JNH	Dictoptera	>subfamily	global	1	11	10		0	0	0	1	n.a.	0	0		1	0	1	3.64	1	1	0.2	0	0	1	1	1	0	17	8	47.1	11	47.1
Luo et al. (2022)	ZK	Hemiptera	family	national	1	6	5		0	0	1	n.a.	n.a.	0	0		0	0	1	3.3	1	1	0.4	0	0	1	1	1	0	16	7	43.8	6	43.8
MacGowan (2022)	ZT	Diptera	tribe	global	1	4	3		0	1	0	0	2	0	0		0	0	1	2.25	1	0	0	0	0	1	1	1	0	17	6	35.3	4	35.3
Machado et al. (2022)	ZJLS	Neuroptera	subfamily	global	1	3	2		0	0	1	0	2	0	0		0	0	n.a.	1.67	n.a.	1	0.5	0	0	1	n.a.	1	0	14	4	28.6	3	28.6
Macia et al. (2022)	ZT	Lepidoptera	subtribe	continental	2	11	8p		0	1	0	1	n.a.	1	1		0	0	0	n.a.	n.a.	1	0.75	0	0	1	0	0	0	16	6	37.5	11	37.5
Meregalli et al. (2021)	ZJLS	Coleoptera	tribe	global	6	7	6		0	0	0	0	15	0	0		0	0	1	3.14	1	0	0	0	0	1	n.a.	0	0	16	3	18.8	7	18.8
Miller & Stocks (2022)	ZT	Hemiptera	family	continental	2	11	11d		0	1	0	n.a.	n.a.	0	0		0	0	0	4.27	1	1	0.55	0	0	1	n.a.	1	0	15	5	33.3	11	33.3
Moir (2022)	AE	Hemiptera	tribe	continental	1	5	4		0	0	0	0	5	0	0		0	0	1	2.4	0	1	1	0	0	0	1	0	0	17	3	17.6	5	17.6
Mondragón-F et al. (2021)	ZK	Hemiptera	subfamily	continental	1	9	8		0	0	1	1	n.a.	0	0		0	0	1	3.78	1	1	0.63	0	1	1	n.a.	1	0	16	8	50	9	50
Namaki et al. (2021a)	PO	Diptera	family	national	1	13	12		0	0	0	n.a.	n.a.	0	0		0	0	1	4.46	1	1	1	0	0	1	n.a.	1	0	15	5	33.3	13	33.3
Namaki et al. (2021b)	B	Diptera	some	national	1	4	5f		0	0	1	1	n.a.	0	0		1	0	1	n.a.	1	1	0.6	0	1	1	1	n.a.	0	16	9	56.3	4	56.3
Nascimento & Santos-Silva (2021)	ZT	Coleoptera	tribe	global	1	4	3		0	1	0	1	n.a.	0	0		0	0	0	2	0	1	1	0	0	1	1	1	0	17	6	35.3	4	35.3
Nieves-Aldrey (2022)	ZT	Hymenoptera	tribe	global	1	8	8m		0	0	0	1	n.a.	0	0		0	0	1	3.25	1	0	0	1	1	0	0	1	0	17	6	35.3	8	35.3
Pacheco et al. (2022)	ODE	Coleoptera	tribe	continental	1	6	5		0	0	1	0	4	0	0		0	0	1	3.17	1	1	0.2	0	0*	1	1	1	0	17	7	41.2	6	41.2
Pal et al. (2022)	ZT	Thysanoptera	subfamily	national	1	6	5		0	1	0	1	n.a.	0	0		0	0	1	2.83	1	1	0.4	0	0	1	n.a.	1	0	16	7	43.8	6	43.8
Perreau (2021)	ASEF	Coleoptera	tribe	national	1	15	15d		0	0	1	1	n.a.	1	0		0	0	1	5.2	1	1	0.6	0	1	1	1	1	0	17	10	58.8	15	58.8
Pham & Lee (2021a)	JAPE	Hemiptera	subtribe	global	1	11	12d		0	0	0	0	3	0	0		0	0	1	4.31	1	1	0.33	0	1	1	n.a.	1	0	16	6	37.5	11	37.5
Pham & Lee (2021b)	JAPE	Hemiptera	subtribe	global	1	10	9		0	0	0	1	n.a.	0	0		0	0	1	3.9	1	1	0.89	0	0	1	n.a.	1	0	16	6	37.5	10	37.5
Polak & Mulaomerović (2021)	ZT	Coleoptera	<subtribe	national	1	13	12		0	0	0	1	n.a.	0	0		1	0	1	4.54	1	1	0.25	1	1	1	1	1	0	17	10	58.8	13	58.8
Polhemus (2021)	ZT	Hemiptera	subfamily	continental	1	8	7		0	1	0	1	n.a.	0	0		0	0	1	4.13	1	1	0.29	0	0	1	1	1	0	17	8	47.1	8	47.1
Polhemus (2022)	ZT	Hemiptera	family	national	2	4	3		0	1	1	n.a.	n.a.	0	0		0	0	1	2.26	1	0	0	0	0	0	1	1	0	16	6	37.5	4	37.5
Prathapan & Konstantinov (2021)	JNH	Coleoptera	>genus	continental	1	10	9		0	0	1	0	1	0	0		0	0	0	4.4	1	1	0.67	0	0	0	1	0	0	17	4	23.5	10	23.5
Ranjith & Priyadarsanan (2022a)	EJT	Hymenoptera	subfamily	continental	1	17	16		0	0	0	0	4	0	0		0	0	1	6	1	1	0.5	0	0	0	0	1	0	17	4	23.5	17	23.5
Ranjith & Priyadarsanan (2022b)	ZT	Hymenoptera	tribe	continental	1	6	5		0	0	0	1	n.a.	0	0		0	0	1	2.67	0	0	0	0	0	0	1	1	0	17	4	23.5	6	23.5
Ranjith et al. (2021)	ZT	Hymenoptera	tribe	global	1	6	5		0	1	0	0	37	0	0		0	0	1	2.67	0	0	0	0	0	0	1	0	0	17	3	17.6	6	17.6
Ruta & Yoshitomi (2022)	ZT	Coleoptera	genus group	global	1	4	3		0	0	1	0	3	0	0		0	0	1	2.25	1	1	1	1	0	1	n.a.	1	0	16	7	43.8	4	43.8
Ruta (2021)	ZT	Coleoptera	family	continental	3	14	13		0	1	0	n.a.	n.a.	0	0		0	0	1	5.14	1	1	0.62	0	1	1	n.a.	1	0	15	7	43.8	14	43.8
Saigusa & Sinclair (2022)	BZ	Diptera	subfamily	continental	1	13	12		0	0	1	0	5	0	0		0	0	1	6	1	1	0.42	0	0	1	0	1	0	17	6	35.3	13	35.3
Sanborn (2021)	ZT	Hemiptera	family	national	5	25	24		0	1	0	1	n.a.	0	0		0	0	1	5.68	1	1	0.21	0	0	1	n.a.	1	1	16	8	50	25	50
Santis (2022)	AE	Diptera	ecological	global	1	4	3		0	0	0	1	n.a.	0	0		0	0	1	2.25	1	0	0	0	0	1	1	1	0	17	6	35.3	4	35.3
Santos-Silva et al. (2021)	IM	Coleoptera	subtribe	continental	1	10	9		0	0	0	1	n.a.	1	0		0	0	0	3.7	1	1	0.78	0	0	1	n.a.	1	0	16	6	37.5	10	37.5
Schawaller & Bigalk (2021)	ZT	Coleoptera	tribe	global	2	2	2e		1	0	1	1	n.a.	0	0		0	n.a.	n.a.	n.a.	n.a.	0	0	0	0	1	n.a.	n.a.	0	12	4	33.3	2	33.3
Setliff et al. (2021)	FE	Coleoptera	sister genera	global	1	2	1		0	0	0	1	n.a.	0	0		0	n.a.	n.a.	1	n.a.	0	0	0	0	1	n.a.	0	0	13	2	15.4	2	15.4
Sharkey et al. (2021)	ZK	Hymenoptera	subfamily	continental	1	6	5	§	0	0	0	0	5	0	0		0	0	0	3.17	1	1	0.6	0	0	0	0	1	0	17	3	17.6	6	17.6
Sharkey et al. (2021)	ZK	Hymenoptera	subfamily	continental	2	16	15p&d	§	0	0	0	1	n.a.	0	1		0	0	0	4.75	1	1	0.8	0	0	0	0	1	0	17	5	29.4	16	29.4
Sharkey et al. (2022)	ZK	Hymenoptera	subfamily	continental	1	36	33p		0	0	0	1	n.a.	0	1		0	0	0	n.a.	n.a.	1	0.24	0	0	0	0	1	0	16	4	25	36	25
Shimizu et al. (2021)	AE	Hymenoptera	tribe	continental	2	6	5		0	0	1	1	n.a.	0	0		0	0	1	3.33	1	0	0	0	0	0	0	1	0	17	5	29.4	6	29.4
Sinclair & Saigusa (2022)	RAM	Diptera	subfamily	continental	1	10	9		0	0	0	0	4	0	0		0	0	1	4.9	1	1	0.33	0	0	1	n.a.	1	0	16	5	31.3	10	31.3
Sinclair & Shamshev (2021)	ZT	Diptera	family	global	1	2	1		0	0	0	n.a.	n.a.	0	0		0	n.a.	n.a.	1	n.a.	0	0	0	0	0	1	0	0	13	1	7.7	2	7.7
Sinclair (2021)	PESW	Diptera	genus group	global	1	6	5		0	0	1	0	2	0	0		0	0	1	2.83	1	1	0.4	0	0	1	1	1	0	17	7	41.2	6	41.2
Singh et al. (2022)	ZT	Hymenoptera	subfamily	global	1	8	7		0	1	0	0	10	0	0		0	0	1	3.5	1	0	0	0	0	1	1	1	0	17	6	35.3	8	35.3
Ślipiński et al. (2021)	AZ	Coleoptera	subfamily	global	4	10	9		0	0	0	0	40	0	0		0	0	1	4.44	1	1	0.44	0	0	1	1	0	0	17	5	29.4	10	29.4
Souma & Kamitani (2021)	ES	Hemiptera	family	subnational	1	2	1		0	0	0	n.a.	n.a.	0	0		0	n.a.	n.a.	1	n.a.	0	0	0	0	0	1	0	0	13	1	7.7	2	7.7
Storozhenko (2021)	ZT	Orthoptera	subfamily	global	1	4	3		0	1	0	0	2	0	1	Y	0	n.a.	n.a.	n.a.	1	0	0	0	0*	0	1	1	0	15	5	33.3	4	33.3
Sublett & Cook	CB	Coleoptera	>genus	global	1	4	3		1	0	1	1	n.a.	1	0		0	0	1	n.a.	1	1	0.33	1	0	1	1	n.a.	0	16	10	62.5	4	62.5
Tan et al. (2021)	SE	Orthoptera	tribe	global	2	11	10		0	0	1	1	n.a.	0	0		0	1	1	4.36	1	1	0.57	1	1	1	n.a.	1	0	16	10	62.5	11	62.5
Tauber (2021)	ZT	Neuroptera	tribe	continental	1	5	4		0	0	0	1	n.a.	0	0		0	0	1	2.4	0	0	0	0	0	1	n.a.	0	0	16	3	18.8	5	18.8
Tryzna & Baa (2021)	ZT	Coleoptera	tribe	continental	1	4	3		0	1	0	0	4	0	0		0	0	1	2	0	0	0	0	0	0	1	1	0	17	4	23.5	4	23.5
Tshernyshev (2021a)	EJT	Coleoptera	<tribe	global	1	23	23		0	0	0	1	2	1	1	L	0	1	1	6.87	1	1	0.26	1	1	1	n.a.	1	0	16	11	68.8	23	68.8
Tshernyshev (2021b)	IZ	Coleoptera	<tribe	global	1	16	15		0	0	0	0	2	1	0		0	0	1	5.94	1	1	0.27	1	1	1	n.a.	1	0	16	8	50	16	50
Tshernyshev (2022)	EJT	Coleoptera	tribe	national	1	5	4		0	0	1	1	n.a.	0	0		0	0	1	2.8	1	1	0.5	1	0	1	n.a.	1	0	16	8	50	5	50
Vega-Badilo et al. (2022)	B	Coleoptera	subfamily	continental	1	6	5		0	0	0	0	5	0	0		0	0	1	3	1	1	0.2	1	0	1	n.a.	1	0	16	6	37.5	6	37.5
Viswayjothi & Clark (2022)	EJT	Coleoptera	<subfamily	continental	10	130	186d		0	0	0	1	n.a.	0	0		0	0	1	15.7	1	1	0.33	0	1	1	1	1	0	17	8	47.1	130	47.1
Wanat (2021)	ZT	Coleoptera	<subfamily	national	4	13	12		0	1	0	1	n.a.	0	0		0	0	1	5.79	1	1	0.17	1	0	1	n.a.	1	0	16	8	50	13	50
Wood et al. (2022)	JHR	Hymenoptera	genus group	global	1	5	4		0	0	1	1	n.a.	0	0		0	0	1	2.8	1	1	0.25	0	0	0	1	1	0	17	7	41.2	5	41.2
Worthy et al. (2022)	ZT	Lepidoptera	genus group	global	1	3	4p		0	1	1	0	2	0	1		0	0	1	n.a.	1	1	1	0	0	1	n.a.	1	0	16	8	50	3	50
Xu et al. (2021)	SE	Hemiptera	tribe	global	5	103	102		0	0	1	0	13	0	0		0	0	0	15.35	1	1	0.7	0	1	1	n.a.	1	1	16	7	43.8	103	43.8
Yan et al. (2022)	JHR	Hymenoptera	subfamily	global	1	11	10		0	1	0	1	n.a.	0	0		0	0	1	4.64	1	0	0	0	0	1	1	1	0	17	7	41.2	11	41.2
Yan et al. (2021)	ZK	Hemiptera	tribe	national	1	4	3		0	0	0	0	1	0	0		0	0	1	2.25	1	1	0.33	1	0	1	1	1	0	17	7	41.2	4	41.2
Yasunaga et al. (2021)	RBZ	Hemiptera	tribe	continental	3	11	10		1	0	1	1	n.a.	0	0		0	0	1	n.a.	1	1	0.3	0	0	1	1	n.a.	0	16	8	50	11	50
Yeshwanth & Konstantinov (2021)	EJT	Hemiptera	tribe	national	2	10	9		0	0	0	0	1	0	0		0	0	1	4.1	1	1	0.22	0	0	1	1	0	0	17	5	29.4	10	29.4
Yin & Kubatov (2022)	ZT	Coleoptera	genus group	continental	1	4	3		0	0	1	0	1	0	0		0	0	1	2.25	1	1	0.33	0	0	1	n.a.	1	0	16	6	37.5	4	37.5
Zahniser (2021)	ZT	Hemiptera	tribes	global	2	13	12		0	1	0	0	6	0	0		0	0	0	4.85	1	1	0.17	0	0	1	1	0	0	17	5	29.4	13	29.4
Zahradnik & Háva (2022)	EEJ	Coleoptera	<genus group	continental	1	3	2		0	0	1	1	n.a.	0	0		0	0	n.a.	1.67	n.a.	1	1	0	0	1	n.a.	1	0	14	5	35.7	3	35.7
Zettel & Laciny (2021)	AcE	Hemiptera	subfamily	national	2	9	8		0	0	0	1	n.a.	1	0		0	0	1	4.44	1	1	0.75	0	0*	1	1	1	0	17	8	47.1	9	47.1
Zhang et al. (2022)	ZT	Coleoptera	family	subnational	1	18	17		0	0	0	n.a.	n.a.	0	0		0	0	0	5.56	1	1	0.17	0	1	1	1	1	0	16	6	37.5	18	37.5
					* same genera included in both keys	* overlap in genera included in both keys	d-duplicated taxa e-emendation i-incomplete taxon l-different taxonomic levels m-multiple genera p-polytomous couplets	# keys to males and females separate; § two keys to different groups of taxa	n.a. emended key not required to identify new genus			n.a. not needed if for family level or above but scored as 1 if provided	n.a if no explanation given	n.a. if separate keys to males and females		Y-yoked L-looped		n.a. for keys of <3 couplets & fully dichotomous	n.a. for keys of <3 couplets	n.a. for emendation keys and those of non-standard structure	n.a. for emendation keys, those of non-standard structure or less than 3 couplets				* resolved through images		n.a. indicates no images	n.a. for emendation keys or where two keys cover the same taxa					* overlap in genera included in both keys
	*Journal Acronym	Journal title
	AABC	Anais da Academia Brasileira de Ciências
	AcE	Acta Entomologica Musei National Pragae
	AE	Austral Entomology
	ASEF	Annales Soc Ent France
	ASP	Arthropod Systematics and Phylogeny
	AZ	Annales Zoologici
	B	Biologia
	BZ	Bonn zoological Bulletin
	CB	Coleopterist's Bulletin
	EEJ	Euroasian Entomological Journal
	EJE	European Journal of Entomology
	EJT	European Journal of Taxonomy
	ER	Entomological Review
	ES	Entomolgical Science
	FE	Fragmenta entomologica
	FEE	Far Eastern Entomologist
	IM	Insecta Mundi
	ISD	Insect Systematics and Diversity
	IZ	Invertebrate Zoology
	JAPE	Journal of Asian Pacific Entomology
	JHR	Journal of Hymenoptera Research
	JNH	Journal of Natural History
	ODE	Organisms Diversity & Evolution
	PESW	Proceedings of the Entomological Society of Washington
	PO	PlosONE
	PPE	Pan-Pacific Entomologist
	RAM	Records of the Australian Museum
	RBE	Revista Brasileira da Entomologia
	RBZ	Raffles Bulletin of Zoology
	RMB	Revista Mexicana de Biodiversidad
	RSZ	Revue suisse de Zoologie
	SE	Systematic Entomology
	ZK	Zookeys
	ZJLS	Zoological Journal of the Linnean Society
	ZS	Zoosystema
	ZT	Zootaxa
